# Supplementary material for: Intranodal administration of mRNA encoding nucleoprotein provides cross-strain immunity against influenza in mice
Source: J Transl Med. 2019 Jul 25;17:242. doi: 10.1186/s12967-019-1991-3 (PMC6659201; doi:10.1186/s12967-019-1991-3)
Supplement: Supplementary file 2 — Additional file 2: Table S1. Concentrations of cytokines within the BALF of vaccinated animals infected with H1N1 PR8 influenza. Values show the median concentration (pg/ml) with interquartile range (Q1–Q3) of the indicated cytokine or chemokine for the respective group. ND, not detected. [file 12967_2019_1991_MOESM2_ESM.xlsx]

## Sheet: Sheet1
Additional Table S1. Concentrations of cytokines within the BALF of vaccinated animals infected with H1N1 PR8 influenza.
	NP	HA	Control
IL-1a	0,007 (0,006-0,007)	0,007 (0,006-0,009)	0,008 (0,008-0,009)
IL-1b	0,0115 (0,011-0,013)	0,011 ( 0,009-0,012)	0,01 (0,01-0,01)
IL-2	0,005 (0,005-0,005)	0,004 (0,004-0,004)	0,003 (0,003-0,003)
IL-3	ND	ND	ND
IL-4	ND	ND	ND
IL-5	0,004 (0,004-0,005)	0,004 (0.003-0.004)	0,004 (0.003-0.005)
IL-6	0,209 (0.180-0.218)	0,118 (0.116-0.127)	0,115 (0.102-0.143)
IL-9	0,004 (0.003-0.004)	0,002 (0.002-0.003)	0,001 (0.001-0.002)
IL-10	0,214 (0.188-0.333)	0,079 (0.042-0.101)	0,02 (0.016-0.020)
IL-12p40	1,218 (1.101-1.413)	1,676 (1.357-1.971)	2,126 (1.629-2.674)
IL-12p70	ND	ND	ND
IL-13	0,0155 (0.014-0.018)	0,009 (0.009-0.009)	0,006 (0.005-0.007)
IL-17	4,0865 (3.814-4.395)	4,2695 (3.258-6.104)	10,65 (9.135-14.573)
Eotaxin	0,0735 (0.067-0.081)	0,0415 (0.033-0.050)	0,035 (0.034-0.035)
G-CSF	0,497 (0.417-0.609)	0,227 (0.17-0.285)	0,332 (0.241-0.434)
GM-CSF	0,013 (0.01-0.015)	0,0125 (0.011-0.015)	0,009 (0.008-0.011)
IFN-γ	0,9385 (0.829-1.109)	0,333 (0.253-0.384)	0,068 (0.054-0.090)
KC	0,637 (0.515-0.680)	0,4875 (0.457-0.565)	0,52 (0.335-0.539)
MCP-1	0,6325 (0.562-0.804)	0,658 (0.452-0.789)	0,873 (0.627-1.089)
MIP-1α	0,073 (0.064-0.081)	0,043 (0.033-0.048)	0,031 (0.031-0.047)
MIP-1β	0,308 (0.281-0.323)	0,134 (0.114-0.174)	0,145 (0.135-0.153)
RANTES	0,5035 (0.482-0.580)	0,4885 (0.376-0.525)	0,439 (0.415-0.475)
TNF-α	0,1055 (0.094-0.120)	0,108 (0.101-0.114)	0,093 (0.087-0.102)
Values show the median concentration (pg/ml) with interquartile range (Q1-Q3) of the indicated cytokine or chemokine for the respective group. ND, not detected.
